# Supplementary material for: Immunological Insights into the Causal Link Between Arthritis, Osteoarthritis, and Frailty: An Integrated Analytical Study
Source: Int J Med Sci. 2025 Jan 6;22(3):616–29. doi: 10.7150/ijms.104476 (PMC11783077; doi:10.7150/ijms.104476)
Supplement: Supplementary file 1 — Supplementary tables. [file ijmsv22p0616s1.xlsx]

## Sheet: Catalog
Immunological Insights into the Causal Link Between Arthritis, Osteoarthritis, and Frailty: An Integrated Analytical Study
Supplementary Table 1	STROBE-MR checklist of recommended items to address in reports of Mendelian randomisation studies
Supplementary Table 2	Detailed data sources
Supplementary Table 3	Main analysis in arthritis types
Supplementary Table 4	Reverse analysis in arthritis types
Supplementary Table 5	Sensitivity analysis in arthritis types
Supplementary Table 6	Weak instrumental variables between kneeHipOA and frailty
Supplementary Table 7	Traits associated with instrumental variables
Supplementary Table 8	Genes associated with RA and OA
Supplementary Table 9	Sensitivity analysis in circulating immune cells

## Sheet: Supplementary Table 1
STROBE-MR checklist of recommended items to address in reports of Mendelian randomisation studies
Item No.	Section	Checklist item	Section (paragraph number)
1	TITLE and ABSTRACT	Indicate Mendelian randomisation as the study’s design in the title and/or the abstract if that is a main purpose of the study	Title page
	INTRODUCTION
2	Background	Explain the scientific background and rationale for the reported study. What is the exposure? Is a potential causal relationship between exposure and outcome plausible? Justify why MR is a helpful method to address the study question	Introduction
3	Objectives	State specific objectives clearly, including pre-specified causal hypotheses (if any). State that MR is a method that, under specific assumptions, intends to estimate causal effects	Introduction
	METHODS
4	Study design and data sources	Present key elements of the study design early in the article. Consider including a table listing sources of data for all phases of the study. For each data source contributing to the analysis, describe the following:	Methods/Table S2
	a)	Setting: Describe the study design and the underlying population, if possible. Describe the setting, locations, and relevant dates, including periods of recruitment, exposure, follow-up, and data collection, when available.	N/A
	b)	Participants: Give the eligibility criteria, and the sources and methods of selection of participants. Report the sample size, and whether any power or sample size calculations were carried out prior to the main analysis	Table S2
	c)	Describe measurement, quality control and selection of genetic variants	Table S2
	d)	For each exposure, outcome, and other relevant variables, describe methods of assessment and diagnostic criteria for diseases	Table S2
	e)	Provide details of ethics committee approval and participant informed consent, if relevant	N/A
5	Assumptions	Explicitly state the three core IV assumptions for the main analysis (relevance, independence and exclusion restriction) as well assumptions for any additional or sensitivity analysis	Methods
6	Statistical methods: main analysis	Describe statistical methods and statistics used
	a)	Describe how quantitative variables were handled in the analyses (i.e., scale, units, model)	Methods
	b)	Describe how genetic variants were handled in the analyses and, if applicable, how their weights were selected	Methods
	c)	Describe the MR estimator (e.g. two-stage least squares, Wald ratio) and related statistics. Detail the included covariates and, in case of two-sample MR, whether the same covariate set was used for adjustment in the two samples	Methods
	d)	Explain how missing data were addressed	N/A
	e)	If applicable, indicate how multiple testing was addressed	Methods
7	Assessment of assumptions	Describe any methods or prior knowledge used to assess the assumptions or justify their validity	Methods
8	Sensitivity analyses and additional analyses	Describe any sensitivity analyses or additional analyses performed (e.g. comparison of effect estimates from different approaches, independent replication, bias analytic techniques, validation of instruments, simulations)	Methods
9	Software and pre-registration
	a)	Name statistical software and package(s), including version and settings used	Methods
	b)	State whether the study protocol and details were pre-registered (as well as when and where)	N/A
	RESULTS
10	Descriptive data
	a)	Report the numbers of individuals at each stage of included studies and reasons for exclusion. Consider use of a flow-diagram	Methods
	b)	Report summary statistics for phenotypic exposure(s), outcome(s) and other relevant variables (e.g. means, SDs, proportions)	Methods
	c)	If the data sources include meta-analyses of previous studies, provide the assessments of heterogeneity across these studies	N/A
	d)	For two-sample Mendelian randomisation:	N/A
		i. Provide justification of the similarity of the genetic variant-exposure associations between the exposure and outcome samples
		ii. Provide information on the number of individuals who were in both samples for the exposure and for the outcome
11	Main results
	a)	Report the associations between genetic variant and exposure, and between genetic variant and outcome, preferably on an interpretable scale	Results
	b)	Report MR estimates of the relationship between exposure and outcome, and the measures of uncertainty from the MR analysis, on an interpretable scale, such as odds ratio or relative risk per SD difference	Results
	c)	If relevant, consider translating estimates of relative risk into absolute risk for a meaningful time period	N/A
	d)	Consider plots to visualize results (e.g. forest plot, scatterplot of associations between genetic variants and outcome versus between genetic variants and exposure)	Figures 2-5
12	Assessment of assumptions
	a)	Report the assessment of the validity of the assumptions	Results
	b)	Report any additional statistics (e.g., assessments of heterogeneity across genetic variants, such as I2, Q statistic or E-value)	Table S5/S9
13	Sensitivity analyses and additional analyses
	a)	Report any sensitivity analyses to assess the robustness of the main results to violations of the assumptions	Table S5/S9
	b)	Report results from other sensitivity analyses or additional analyses
	c)	Report any assessment of direction of causal relationship (e.g., bidirectional MR)	N/A
	d)	When relevant, report and compare with estimates from non-MR analyses	N/A
	e)	Consider additional plots to visualize results (e.g., leave-one-out analyses)	N/A
	DISCUSSION
14	Key results	Summarize key results with reference to study objectives	Discussion
15	Limitations	Discuss limitations of the study, taking into account the validity of the IV assumptions, other sources of potential bias, and imprecision. Discuss both direction and magnitude of any potential bias and any efforts to address them	Discussion
16	Interpretation
	a)	Meaning: Give a cautious overall interpretation of results in the context of their limitations and in comparison with other studies	Discussion
	b)	Mechanism: Discuss underlying biological mechanisms that could drive a potential causal relationship between the investigated exposure and the outcome, and whether the gene-environment equivalence assumption is reasonable. Use causal language carefully, clarifying that IV estimates may provide causal effects only under certain assumptions	Discussion
	c)	Clinical relevance: Discuss whether the results have clinical or public policy relevance, and to what extent they inform effect sizes of possible interventions	Discussion
17	Generalizability	Discuss the generalizability of the study results (a) to other populations, (b) across other exposure periods/timings, and (c) across other levels of exposure	Discussion
	OTHER INFORMATION
18	Funding	Describe sources of funding and the role of funders in the present study and, if applicable, sources of funding for the databases and original study or studies on which the present study is based	Funding
19	Data and data sharing	Provide the data used to perform all analyses or report where and how the data can be accessed, and reference these sources in the article. Provide the statistical code needed to reproduce the results in the article,or report whether the code is publicly accessible and if so, where	Data statement
20	Conflicts of Interest	All authors should declare all potential conflicts of interest	Conflict of interest statement

## Sheet: Supplementary Table 2
1. Detailed data sources
Phenotypes	Year	Consortium	Sample Size	Population	The Reference Sequence	Data sources
RA	2021	Finngen	6236/147221	European	HG19/GRCh37	NA
	2021	IEU	8255/409001	European	HG19/GRCh37	PMID : 34594039
KneeHip OA	2021	Genetics of Osteoarthritis Consortium	89741/400604	Mixed	HG19/GRCh37	PMID : 34450027
	2019	IEU	39427/378169	European	HG19/GRCh37	PMID : 30664745
KOA	2021	Genetics of Osteoarthritis Consortium	62497/333557	Mixed	HG19/GRCh37	PMID : 34450027
	2019	IEU	24955/378169	European	HG19/GRCh37	PMID : 30664745
HOA	2021	Genetics of Osteoarthritis Consortium	36445/316943	Mixed	HG19/GRCh37	PMID : 34450027
	2019	IEU	15704/378169	European	HG19/GRCh37	PMID : 30664745
FI	2021	UK Biobank TwinGene	UK Biobank : 164610 TwinGene : 10616	European	HG19/GRCh37	PMID : 34431594
FFS	2023	UK Biobank HRS	UK Biobank : 386565 HRS : 9720	European	HG19/GRCh37	PMID : 36928559
Hypertension	2021	IEU	129909/354689	European	HG19/GRCh37	PMID : 33959723
T2DM	2021	IEU	38841/451248	European	HG19/GRCh37	PMID : 34594039
COPD	2021	Finngen	6915/186723	European	HG19/GRCh37	NA
OA	2021	IEU	39515/445083	European	HG19/GRCh37	PMID : 33959723
Depression	2021	IEU	27568/457030	European	HG19/GRCh37	PMID : 33959723
Chronic pain	2018	UK Biobank	80588/36816	European	HG19/GRCh37	NA
BMI	2018	GIANT	681275	European	HG19/GRCh37	PMID : 30124842
OP	2021	IEU	7751/476847	European	HG19/GRCh37	PMID : 33959723
CAD	2021	Finngen	21012/197780	European	HG19/GRCh37	NA
Basophil cell AC	2020	Blood Cell Consortium	563946	European	HG19/GRCh37	PMID : 32929287
White blood cell AC	2020	Blood Cell Consortium	563946	European	HG19/GRCh37	PMID : 32929287
Monocyte cell AC	2020	Blood Cell Consortium	563946	European	HG19/GRCh37	PMID : 32929287
Lymphocyte cell AC	2020	Blood Cell Consortium	563946	European	HG19/GRCh37	PMID : 32929287
Eosinophil cell AC	2020	Blood Cell Consortium	563946	European	HG19/GRCh37	PMID : 32929287
Neutrophil cell AC	2020	Blood Cell Consortium	563946	European	HG19/GRCh37	PMID : 32929287
Neutrophil cell AC	2020	Blood Cell Consortium	3652	European	HG19/GRCh37	PMID : 32929287
CD8+ T cell AC	2020	Blood Cell Consortium	3652	European	HG19/GRCh37	PMID : 32929287
CD4+CD8dimT cell AC	2020	Blood Cell Consortium	3652	European	HG19/GRCh37	PMID : 32929287
B cell AC	2020	Blood Cell Consortium	3652	European	HG19/GRCh37	PMID : 32929287
HLA DR + NK AC	2020	Blood Cell Consortium	3652	European	HG19/GRCh37	PMID : 32929287
NK T AC	2020	Blood Cell Consortium	3652	European	HG19/GRCh37	PMID : 32929287
Secreting CD4 Treg AC	2020	Blood Cell Consortium	3652	European	HG19/GRCh37	PMID : 32929287
Resting CD4 Treg AC	2020	Blood Cell Consortium	3652	European	HG19/GRCh37	PMID : 32929287
RA = rheumatoid arthritis ; KOA = knee osteoarthritis ; HOA = hip osteoarthritis ; FI = frailty index ; FFS = Fried’s frailty score ; T2DM = type 2 diabetes mellitus ; COPD = chronic obstructive pulmonary disease ; OA = osteoarthritis ; BMI = body mass index ; OP = osteoporosis ; CAD = coronary heart disease ; HRS = Health and Retirement Study ; GIANT = Genetic Investigation of ANthropometric Tra…

## Sheet: Supplementary Table 3
2. Main analysis in arthritis types
Exposure	Outcome	Method	SNPs	SE	beta	LowerCI	UpperCI	P_value
RA (Finngen)	FI	Inverse variance weighted	7	0.00794993	0.0384569	0.022875	0.0540388	1.32e-06
		Weighted median	7	0.0105014	0.0426377	0.0220549	0.0632205	4.9e-05
		MR Egger	7	0.0207048	0.0276876	-0.0128938	0.068269	0.239
		cML-MA	7	0.00826639	0.0388206	0.0226184	0.0550227	2.65052e-06
		BWMR	7	0.00824401	0.0387811	0.0226228	0.0549394	2.54921e-06
RA (IEU)		Inverse variance weighted	15	0.00943867	0.0279	0.00940018	0.0463997	0.00311736
		Weighted median	15	0.0123026	0.0356976	0.0115844	0.0598108	0.00371241
		MR Egger	15	0.0279821	0.0155386	-0.0393062	0.0703835	0.588113
		cML-MA	15	0.0106261	0.0278833	0.0070562	0.0487104	0.00868919
		BWMR	15	0.00967518	0.0285094	0.00954604	0.0474727	0.00321235
KOA	FI	Inverse variance weighted	24	0.0153694	0.0723956	0.0422715	0.10252	2.47e-06
		Weighted median	24	0.0220709	0.0666546	0.0233956	0.109914	0.00253
		MR Egger	24	0.095002	0.121061	-0.0651427	0.307265	0.216
		cML-MA	24	0.018335	0.0726445	0.036708	0.108581	7.43014e-05
		BWMR	24	0.0158806	0.0744102	0.0432843	0.105536	2.79115e-06
KOA (IEU)		Inverse variance weighted	3	0.0523529	0.0934294	-0.00918221	0.196041	0.0743247
		Weighted median	3	0.0484872	0.0769486	-0.0180862	0.171983	0.112515
		MR Egger	3	0.688558	1.4786	0.129024	2.82817	0.277451
		cML-MA	3	0.0420361	0.0982927	0.0159019	0.180683	0.0193721
		BWMR	3	0.0551056	0.102167	-0.00584038	0.210173	0.0637371
HOA	FI	Inverse variance weighted	41	0.00979266	0.0256973	0.00650368	0.0448909	0.00869
		Weighted median	41	0.0129979	0.0149931	-0.0104828	0.0404691	0.249
		MR Egger	41	0.0331888	0.0790112	0.0139612	0.144061	0.0223
		cML-MA	41	0.00965166	0.0261836	0.00726634	0.0451008	0.00667054
		BWMR	41	0.0101501	0.0287835	0.00888934	0.0486777	0.00457125
HOA (IEU)		Inverse variance weighted	23	0.0104547	0.0273842	0.00689301	0.0478755	0.00881049
		Weighted median	23	0.0130315	0.0190293	-0.00651236	0.044571	0.144219
		MR Egger	23	0.0387363	0.0226264	-0.0532967	0.0985495	0.565366
		cML-MA	23	0.0100878	0.0272265	0.00745445	0.0469985	0.00695566
		BWMR	23	0.0108561	0.0282587	0.00698064	0.0495367	0.00924085
kneeHipOA	FI	Inverse variance weighted	20	0.0177951	0.0675749	0.0326965	0.102453	0.000146
		Weighted median	20	0.0242772	0.0747159	0.0326965	0.102453	0.00209
		MR Egger	20	0.105686	0.24583	0.0386848	0.452974	0.0319
		cML-MA	20	0.0206562	0.0710166	0.0305304	0.111503	0.000585978
		BWMR	20	0.01834	0.0685224	0.0325759	0.104469	0.00018681
kneeHipOA (IEU)		Inverse variance weighted	25	0.0139606	0.0792717	0.0519089	0.106635	1.36095e-08
		Weighted median	25	0.0203471	0.0754961	0.0356158	0.115376	0.000206919
		MR Egger	25	0.0744288	0.161968	0.0160879	0.307849	0.0400672
		cML-MA	25	0.0149099	0.080594	0.0513706	0.109817	6.46629e-08
		BWMR	25	0.0145976	0.0807525	0.0521413	0.109364	3.16757e-08
RA (Finngen)	FFS	Inverse variance weighted	3	0.0106434	0.0321565	0.0112955	0.0530176	0.00252
		Weighted median	3	0.00863851	0.0318247	0.0148933	0.0487562	0.00023
		MR Egger	3	0.0188552	0.0637761	0.02682	0.100732	0.183
		cML-MA	3	0.00975697	-0.0323372	-0.0514609	-0.0132136	0.000918824
		BWMR	3	0.0115598	-0.0311849	-0.0538422	-0.00852762	0.00698219
RA (IEU)		Inverse variance weighted	2	0.0171176	0.0371921	0.00364156	0.0707427	0.0298001
KOA	FFS	Inverse variance weighted	2	0.0392493	0.102684	0.0257557	0.179613	0.00889
		cML-MA	2	0.0295187	0.10612	0.0482635	0.163977	0.000324375
		BWMR	2	0.0432227	0.107852	0.0231359	0.192569	0.0125861
KOA (IEU)		NA	NA	NA	NA	NA	NA	NA
HOA	FFS	Inverse variance weighted	4	0.0140821	0.017284	-0.0103169	0.0448848	0.22
		Weighted median	4	0.0164419	0.0100001	-0.022226	0.0422262	0.543
		MR Egger	4	0.166951	0.000270125	-0.326955	0.327495	0.999
		cML-MA	4	0.014483	0.0162749	-0.0121118	0.0446615	0.261131
		BWMR	4	0.0143736	0.0174857	-0.0106865	0.0456579	0.223787
HOA (IEU)		Inverse variance weighted	5	0.0137505	0.041426	0.0144749	0.068377	0.00258953
		Weighted median	5	0.0167161	0.0287957	-0.00396787	0.0615593	0.0849551
		MR Egger	5	0.174448	0.0401489	-0.301769	0.382067	0.832777
		cML-MA	5	0.0127777	0.0419534	0.016909	0.0669978	0.00102592
		BWMR	5	0.014451	0.0424599	0.0141358	0.0707839	0.00330139
kneeHipOA	FFS	Inverse variance weighted	3	0.0304735	0.10667	0.0469423	0.166399	0.000465
		Weighted median	3	0.0355715	0.0949587	0.0252385	0.164679	0.0076
		MR Egger	3	0.230676	0.127492	-0.324634	0.579617	0.679
		cML-MA	3	0.0307323	0.107857	0.0476219	0.168093	0.000448827
		BWMR	3	0.0315064	0.108345	0.0465923	0.170098	0.000584262
kneeHipOA (IEU)		Inverse variance weighted	4	0.0292982	0.106886	0.0494613	0.16431	0.000264081
		Weighted median	4	0.029301	0.0941621	0.0367321	0.151592	0.00131077
		MR Egger	4	1.59091	3.39452	0.276328	6.51271	0.279013
		cML-MA	4	0.0237989	0.10997	0.0633241	0.156616	3.82269e-06
		BWMR	4	0.0309351	0.108693	0.0480602	0.169326	0.000442108

## Sheet: Supplementary Table 4
3. Reverse analysis in arthritis types
Exposure	Outcome	Method	SNPs	SE	beta	LowerCI	UpperCI	P_value
FI	RA (Finngen)	Inverse variance weighted	13	0.191707	0.386952	0.0112058	0.762699	0.0435442
		Weighted median	13	0.249572	0.380323	-0.108838	0.869483	0.127533
		MR Egger	13	1.9571	0.989001	-2.84691	4.82492	0.623292
		cML-MA	13	0.210669	0.398519	-0.0143924	0.81143	0.0585333
		BWMR	13	0.197906	0.395005	0.00710961	0.7829	0.0459422
	RA (IEU)	Inverse variance weighted	13	0.201861	0.295528	-0.100119	0.691174	0.143189
		Weighted median	13	0.268932	0.32406	-0.203047	0.851167	0.228208
		MR Egger	13	2.09897	2.21527	-1.89871	6.32925	0.313867
		cML-MA	13	0.226355	0.31525	-0.128405	0.758905	0.163703
		BWMR	13	0.209527	0.303374	-0.107299	0.714046	0.147645
FFS	RA (Finngen)	Inverse variance weighted	5	0.559294	0.958093	-0.138123	2.05431	0.0867051
		Weighted median	5	0.650719	0.998012	-0.277398	2.27342	0.125102
		MR Egger	5	3.63876	0.31216	-6.81981	7.44413	0.93704
		cML-MA	5	0.545915	1.03499	-0.035006	2.10498	0.0579764
		BWMR	5	0.575765	0.966995	-0.161505	2.0955	0.0930555
	RA (IEU)	Inverse variance weighted	6	0.491914	0.824033	-0.140118	1.78818	0.0939034
		Weighted median	6	0.601927	1.28436	0.104583	2.46414	0.0328635
		MR Egger	6	3.18482	1.86158	-4.38067	8.10382	0.590253
		cML-MA	6	0.558921	0.777972	-0.317514	1.87346	0.163948
		BWMR	6	0.504756	0.834841	-0.154481	1.82416	0.0981379

## Sheet: Supplementary Table 5
4. Sensitivity analysis in arthritis types
Exposure	Outcome	Heterogeneity test				Pleiotropy test			F-statistic
		MREgger_Q	MREgger_P	IVW_Q	IVW_P	Egger_intercept	P_value	MR-PRESSO_P
RA (Finngen)	FI	2.9683	0.704873	3.28563	0.772237	0.0021832	0.597544	0.874	276.881
KneeHipOA	FI	14.0193	0.727832	16.9471	0.593454	-0.00844561	0.104246	0.601	13.6605
KOA	FI	25.0945	0.292578	25.4021	0.329891	-0.00251558	0.608719	0.352	17.5197
HOA	FI	49.7014	0.117063	53.2887	0.077812	-0.00413716	0.10139	0.09	16.2325
RA (IEU)	FI	6.88661	0.9079	7.10681	0.930516	0.00148053	0.646657	0.953	122.048
KneeHipOA (IEU)	FI	22.1943	0.508547	23.4739	0.491989	-0.00449598	0.269645	0.537	18.8933
KOA (IEU)	FI	0.381491	0.536806	4.43897	0.108665	-0.0818548	0.293354	NA	121.424
HOA (IEU)	FI	31.5233	0.0653786	31.5478	0.0854382	0.000456734	0.899526	0.099	46.8192
RA (Finngen)	FFS	0.280997	0.596049	3.68187	0.158669	-0.00874939	0.316323	NA	611.77
KneeHipOA	FFS	2.63348	0.104632	2.65571	0.265045	-0.000978089	0.94168	NA	190.476
KOA	FFS	NA	NA	2.26935	0.131955	NA	NA	NA	243.758
HOA	FFS	1.16355	0.558905	1.17401	0.759244	0.00125335	0.92787	0.767	190.476
RA (IEU)	FFS	NA	NA	3.45037	0.0632377	NA	NA	NA	2182.61
KneeHipOA (IEU)	FFS	0.0292476	0.864209	4.30037	0.116463	-0.17925	0.2869	NA	146.369
KOA (IEU)	FFS	NA	NA	NA	NA	NA	NA	NA	NA
HOA (IEU)	FFS	5.44316	0.142078	5.44325	0.244763	9.55525e-05	0.994596	0.32	158.206
FI	RA (Finngen)	7.84983	0.726689	7.94538	0.789384	-0.0123768	0.763014	0.817	2.47758
FI	RA (IEU)	11.2029	0.426428	12.0629	0.440644	-0.0394398	0.377843	0.442	32.2227
FFS	RA (Finngen)	0.58992	0.898736	0.622194	0.960566	0.00794166	0.868877	0.966	4.63298
FFS	RA (IEU)	2.34142	0.673238	2.45015	0.783983	-0.0131934	0.758145	0.784	24.3036

## Sheet: Supplementary Table 6
5. Weak instrumental variables between kneeHipOA and frailty
SNP	effect_allele.exposure	other_allele.exposure	beta.exposure	eaf.exposure	chr	pos	pval.exposure	se.exposure	F-statistics
rs1046934	A	C	0.0352	0.651	1	184023529	2.93e-08	0.00634741	8.89998
rs10831476	A	C	0.0446	0.811	11	95796910	9.53e-09	0.00777154	9.63894
rs12922868	T	C	0.0492	0.854	16	70691875	2.49e-08	0.00882674	9.54158
rs1907328	T	C	0.0348	0.352	10	78253135	4.83e-08	0.00637659	8.73329
rs2521349	A	G	0.0352	0.3911	17	67503501	1.43e-08	0.00620838	9.32834
rs4760621	A	G	0.0457	0.1695	12	48561262	2.74e-08	0.00822344	9.29454
rs7640898	A	G	-0.0392	0.7495	3	189734579	2.48e-08	0.00703181	9.121
rs7792176	T	C	0.0472	0.1577	7	76568600	2.93e-08	0.0085113	9.3555
rs7953894	A	C	0.0341	0.488	12	123404966	3.73e-08	0.00619642	9.18518
rs9472367	T	C	0.0404	0.2623	6	44774597	5.45e-09	0.00692633	9.98408
rs9981884	A	G	-0.0336	0.4804	21	40585633	3.27e-08	0.00607999	8.90938

## Sheet: Supplementary Table 7
6. Traits associated with instrumental variables
SNP	effect_allele.exposure	other_allele.exposure	beta.exposure	eaf.exposure	pval.exposure	se.exposure	traits
rs4775006	A	C	0.0578	0.4114	0.0094	8.40001e-10	Pain type experienced in last month: knee pain;
rs9277552	T	C	-0.064	0.2105	0.0114	1.96902e-08	Rheumatoid arthritis; Self-reported hypothyroidism or myxoedema; Treatment with levothyroxine sodium; IgA deficiency; No blood clot, bronchitis, emphysema, asthma, rhinitis, eczema or allergy diagnosed by doctor; Hayfever, allergic rhinitis or eczema; Primary sclerosing cholangitis;
rs2476601	G	A	-0.348863	0.851574	4.83e-92	0.0171448	Rheumatoid arthritis; Self-reported hypothyroidism or myxoedema; Diabetes mellitus type 1; Selective immunoglobulin A deficiency IgAD; Treatment with levothyroxine sodium; Rheumatoid arthritis cyclic citrullinated peptide CCP positive; Treatment with thyroxine product; Systemic lupus erythematosus or rheumatoid arthritis; Graves disease and Hashimotos thyroiditis; Treatment with insulin product; …
rs2605110	T	C	-0.0505	0.6786	6.11e-15	0.00647298	Hip circumference; Impedance of arm right; Waist hip ratio adjusted for physical activity in females; Impedance of arm left; Trunk fat percentage; Waist circumference adjusted for smoking in females; Body fat percentage; Hip circumference adjusted for BMI; Impedance of whole body; Waist hip ratio; Hip circumference in females; Arm fat mass left; Leg fat mass right; Leg fat mass left;

## Sheet: Supplementary Table 8
7. Genes associated with RA and OA
RAGs:	OAGs:
RP3-395M20.7	2024-12-01
RAVER2	ABCB9
PHTF1	AC005592.2
RSBN1	ASB8
TYK2	ASTN2
STAT4	BMP5
UBE2L3	BRWD1
SYNGR1	C10orf11
ANKRD55	C2orf40
RNA5SP184	CHST3
RNU6-283P	COL11A1
VARS	COL11A2
HLA-DPA3	COLGALT2
HLA-DPB2	CPNE4
NFKBIE	CPS1
IRF5	CRADD
IKZF1	CTC-537E7.1
RP11-264E20.1	CYP1A2
ARID5B	DNAH1
SYT6	DYNC1I1
PTPN22	EHBP1L1
	ERG
	FAM101A
	FAM89B
	FGF18
	FILIP1
	FTO
	GDF5
	GLIS3
	GMDS
	HDAC9
	HFE
	HHIP
	HIST1H2AC
	HIST1H2BC
	HLA-DPB1
	HNRNPA1P16
	IL11
	IL34
	ITIH1
	LEPREL1
	LMX1B
	LRIG3
	LTBP1
	LTBP3
	MAML2
	MAP2K6
	MAPT
	MLXIP
	MPHOSPH9
	NF1
	RALGPS1
	RP11-115J23.1
	RP11-168J18.6
	RP11-20I20.2
	RP11-415D17.4
	RP11-474C8.4
	RP11-562A8.1
	RP11-572O17.1
	RP1-193H18.3
	RP1-228P16.4
	RP1-228P16.5
	RPRD2
	SBNO1
	SLBP
	SLC27A6
	SLC39A8
	SLC44A2
	SMAD3
	SNORA48
	SOX5
	SRR
	SSSCA1
	STAG1
	SUPT3H
	Symbol
	TGFA
	TGFB1
	THADA
	TMED11P
	TMEM129
	TSEN15
	UPK3B
	USP8
	VGLL4
	WSCD2
	WWP2
	XKR6
	Y_RNA

## Sheet: Supplementary Table 9
8. Sensitivity analysis in circulating immune cells
Exposure	Outcome	Heterogeneity test				Pleiotropy test			F-statistic
		MREgger_Q	MREgger_P	IVW_Q	IVW_P	Egger_intercept	P_value	MR-PRESSO_P
Basophil cell AC	FI	138.27	0.949023	138.282	0.954598	-6.4449e-05	0.912226	0.957	391.838
White blood cell AC	FI	347.475	0.988753	351.779	0.984242	-0.00087792	0.0386386	0.985	446.159
Monocyte cell AC	FI	98.4972	1	120.096	1	0.00208254	5.87182e-06	1	441.144
Lymphocyte cell AC	FI	365.019	0.986453	365.365	0.987196	0.000249168	0.556547	0.995	429.654
Eosinophil cell AC	FI	338.996	0.849995	339.401	0.854985	0.000259322	0.524907	0.859	394.931
Neutrophil cell AC	FI	314.469	0.907804	315.102	0.909906	-0.000343407	0.426661	0.93	426.096
Neutrophil cell AC	FI	3.13589	0.791608	5.29228	0.624342	0.00450033	0.19236	0.615	24.3189
CD8+ T cell AC	FI	5.92798	0.919669	9.929	0.69973	0.00358716	0.0686243	0.617	25.1748
CD4+CD8dimT cell AC	FFS	1.71494	0.943962	1.92177	0.964043	-0.00190717	0.665253	0.964	28.1106
B cell AC	FFS	16.7426	0.21134	18.415	0.188529	-0.0025264	0.275042	0.259	29.2844
HLA DR + NK AC	FFS	3.45184	0.485238	5.80475	0.325684	0.00755571	0.199832	0.401	32.5903
NK T AC	FFS	35.2842	0.0361756	40.0876	0.0150251	0.00386394	0.0975266	0.013	24.0944
Secreting CD4 Treg AC	FFS	4.58078	0.917369	6.82416	0.813139	-0.00377677	0.16507	0.829	11.9026
Resting CD4 Treg AC	FFS	8.94241	0.627208	9.30845	0.676383	-0.00139263	0.557445	0.642	25.1672
